# Supplementary material for: Loss of Expression of Reprimo, a p53-induced Cell Cycle Arrest Gene, Correlates with Invasive Stage of Tumor Progression and p73 Expression in Gastric Cancer
Source: PLoS One. 2015 May 8;10(5):e0125834. doi: 10.1371/journal.pone.0125834 (PMC4425545; doi:10.1371/journal.pone.0125834)
Supplement: S1 Data — (ZIP) [file pone.0125834.s001.zip]

Archive with 5 entries (4 files):
- Clincopathological.xlsx
- __MACOSX/
- __MACOSX/._Clincopathological.xlsx
- methyligth.xlsx
- __MACOSX/._methyligth.xlsx
