# Supplementary material for: Loss of Expression of Reprimo, a p53-induced Cell Cycle Arrest Gene, Correlates with Invasive Stage of Tumor Progression and p73 Expression in Gastric Cancer
Source: PLoS One. 2015 May 8;10(5):e0125834. doi: 10.1371/journal.pone.0125834 (PMC4425545; doi:10.1371/journal.pone.0125834)
Supplement: S1 Data — (ZIP) [file pone.0125834.s001.zip › Clincopathological.xlsx]

## Sheet: Hoja1
ID	RPRM	p53	p73	Gender	AGE	Location	Size	Stage	Histology	Patologogical staging	Lymph node metastasis
1	0		1	1	1	2	0	1	0	1	1
5	0	0	1	1	1	0	0	1	1	1	1
8	0	0	0	0	0	0	1	1	1	1	1
9	1	0	0	1	0	1	1	1	0	1	0
11	0	0	0	0	1	0	1	1	1	1	1
12	1	0	1	1	0	0	1	0	0	0	0
13	1	1	1	1	0	1	0	0	0	0	0
14	1	0	0	1	1	0	1	1	1	1	1
17	0		0	0	0	0	1	1	1	1	1
18	0	0		1	1	1	1	0	0	0	1
20	1	1	1	1	1	0	0	1	1	1	1
21	1	1	1	1	1	2	0	0	0	0	0
23	0	0	0							0
24	0	1	1	0	0	1	0	1	0	1	1
26	1	0	0	1	0	0	1	1	0	1	0
27	0	1	0	1	1	1	1	1	1	1	1
30	0	0	0	1	0	0	0	1	0	1	1
33	0	0	0	0	0	1	1	1	1	1	1
34	1		0	0	1	2	0	1	0	1	1
35	0		0	1	1	0	1	1	0	1
39	0		0	1	0	2	1	1	1	1	1
41	0	0	0	1	1	1	1	1	1	1	1
43	0	0	0	1	0	2	1	1	1	1	1
48	0	0	0	1	1	2	1	1	0	1	1
49	0	0	0	0	1	1	1	1	0	1	1
53	0	0	0	0	1	2	0	1	1	1	0
55	0		0	0	0	2	0	1	0	1	0
57	1	0	0	0	1	2	1	1	0	1	0
60	0	0	0	1	0	2	1	1	0	1	0
61	0	0	1	1	0	0	1	1	1	1	1
63	0	1	0	1	1	0	1	1	0	1	1
66	0	0	0	0	1	0	1	1	0	1	1
68	0	1	0	1	1	0	1	1	1	1	1
72	1	0	0	1	1	0	1	1	1	1	1
79	1		1	0	0	1	0	0	0	0	0
80	1	1	1	0	1	2	0	0	0	0	0
81	1		0	1	1	2		1	0	1	1
82	0		1	1	0	1	0	0	0	0	0
83	0		1	1	1	2	0	1	0	1	1
85	0	0	0	0	1	2	1	1	0	1	1
86	1	0		0	1	1	1	0	0	0	0
87	0	0	1	0	1	0	1	1	0	1	1
91	0	1	0	1	0	1	1	1	1	1	0
92	1		0	1	0	0	0	0	0	0	0
93	1		0	1	0	1	1	1	0	1	1
94	1		0	1	0	2	0	0	0	0	0
95	1	1	1	0	1	0	1	1	0	1	0
96	1	1	1	1	1	0	0	1	1	1	1
97	0	0	0	1	1	1	0	0	0	0	0
98	0	0	0	1	1	1	1	1	1	1	1
102	1	1	1							0
104	0	1	0	0	1	1	1	1	0	1	1
105	0	0	0	1	1	0	1	1	1	1	0
107	1	0	1	0	1	2	1	1	1	1
110	0	0	0	1	0	2		1	0	1
111	0		0	1	1	2	1	1	1	1	1
116	0	0		1	0	2	1	1	1	1	1
118	1	0	0	1	1	0	0	1	1	1	0
119	1	0	1	0	0	2	1	1	1	1	1
123	0	1	0	1	0	0		1	0	1	1
125	0	1	0	0	1	2	1	1	1	1	0
127	0	0	0	1	0	2	1	1	0	1	1
128	0		0	1	1	0	0	1	0	1	0
129	0	0	0	0	1	2	1	1	0	1	0
130	0	0	0	0	1	0	1	1	0	1	0
132	1	1	0	1	1	0	1	1	1	1	1
133	0		0	1	1	2	0	0	0	0	0
134	0		0	1	1	0	0	1	1	1	0
138	1	0	1	1	0	0	1	1	1	1	1
139	0		0	0	1	1	1	1	0	1	1
140	1	0	0	1	1	2	0	0	1	0	1
142	1	0	1	1	1	0	0	1	1	1	0
146	1	0	1	1	1	1	1	1	0	1	1
147	1	0	1	1	0	1	1	1	0	1	0
148	1	0	1	1	1	0	1	1	1	1	1
152	0	0	0	1	0	1	1	1	0	1	1
153	1	0	1	1	0	0	1	1	1	1	0
158	0	0	0	0	0	2	0	1	1	1	1
162	0	0	0	1	0	1	1	1	1	1	1
163	0	1	0	1	1	0	0	1	0	1	1
164	0	0	1	1	1	1	1	1	1	1	1
165	0	0	0	0	0	1	1	1	1	1	1
168	0	0	0	0	1	2	0	1	0	1	0
172	1	0	0	1	0	1	1	1	0	1	1
176	1	0	0	1	0		0	0	1	0	0
179	0	0	1	1	1	2		0	0	0	0
181	1	1	1	0	1					1
183	0	0	0	0	1	2	0	1	1	1	1
184	0		0	0	0	2	1	1	1	1	1
187	0	0	1	1	0	0	1	1	0	1	0
188	0		1	1	1		1	1	0	1	1
189	1	0	1	1	1	0	0	0	1	0	0
192	0	1	0	1	0	1	0	0	0	0	0
194	1		0	1	0	0	1	1	1	1	1
196	0		1	1	1	2	0	1	0	1	0
197	0		0	1	1	0	1	1	0	1	0
199	0	0	0							1
200	0		0	0	1	0	1	1	1	1	1
201	0	0	0	0	1	2	1	1	1	1	0
205	0	0	0	0	0	2	0	1		1	1
206	0	0	0	1	0			1	1	1	1
207	1	0	0	0	1	0		1		1	1
209	0	0	0	1	1	1		1		1	1
210	0	0	0	1	1	0	0	1	1	1	1
212	1		0	1	1	0	1	1	0	1	1
215	1		0	0	0	1	1	1	0	1	1
220	0	0	0	1	1	0	1	1	1	1	1
221	0	1	0	0	1	2	0	1	1	1	1
225	1		0	0	0	1	1	1	1	1	1
227	0		0	1	0	0	1	1	1	1	1
228	0	0	0	0	0	2	1	1	0	1	1
236	1	0	1	1	0	2	0	1	0	0	0
254	1		1	1	1	0	1	1	0	1	0
255	1	0	1	0	1	2	1	1	1	1	1

## Sheet: Hoja2
		n	RPRM Positive n(%)	p
Total		114
Age (years)				0.698
	≦61	45	18 (40.0)
	> 61	66	24 (36.4)
Miss cases		3
Gender				0.471
	Female	39	13 (33.3)
	Male	72	29 (40.3)
Miss cases		3
Tumor size (cm)				0.560
	≦4.9	36	15 (41.7)
	>5.0	67	24 (35.8)
Miss cases		11
Location				0.533
	Cardia	42	19 (45.2)
	Middle	28	10 (35.7)
	Antral	37	11 (29.7)
Miss cases		7
Histology				0.732
	Diffuse	50	22 (38.6)
	Intestinal	57	18 (36.0)
Miss cases		7
Patologogical staging				0.006*
	I	20	13 (65.0)
	II-IV	94	30 (31.9)
Miss cases		0
Lymph node metastasis				0.037*
	Negative	40	20 (50.0)
	Positive	67	20 (29.9)
Miss cases		7
*p<0.05, x2 test
