# Supplementary material for: Loss of Expression of Reprimo, a p53-induced Cell Cycle Arrest Gene, Correlates with Invasive Stage of Tumor Progression and p73 Expression in Gastric Cancer
Source: PLoS One. 2015 May 8;10(5):e0125834. doi: 10.1371/journal.pone.0125834 (PMC4425545; doi:10.1371/journal.pone.0125834)
Supplement: S1 Data — (ZIP) [file pone.0125834.s001.zip › methyligth.xlsx]

## Sheet: Hoja1
Sample	Tissue	Copy nº methylight
1	Non-Tumor	0
	Tumor	62.51
2	Non-Tumor	0
	Tumor	381.66
3	Non-Tumor	47.02
	Tumor	53.49
4	Non-Tumor	38.32
	Tumor	87.99
5	Non-Tumor	175.44
	Tumor	186.59
6	Non-Tumor	30.26
	Tumor	66.44
